# Supplementary material for: Multimaterial Embedded 3D Printing of Composite Reinforced Soft Actuators
Source: Research (Wash D C). 2023 Apr 18;6:0122. doi: 10.34133/research.0122 (PMC10202188; doi:10.34133/research.0122)
Supplement: Supplementary 2 — Movie S1. Printing of the bioinspired flowers. Movie S2. Inflation of the bioinspired flowers. Movie S3. Pneumatic response of printed actuators. Movie S4. Printing of the tube crawling robots. Movie S5. The process of single-direction tube crawling robot crossing different tubes in the air. Movie S6. The process of single-direction robot crossing the tube in the water. Movie S7. The process of tube crawling robot with turning ability crossing the forked tube with camera embedded. [file research.0122.f2.zip]

Archive with 7 entries (7 files):
- Supplementary video 1.mp4
- Supplementary video 2.mp4
- Supplementary video 3.mp4
- Supplementry video 4.mp4
- Supplementry video 5.mp4
- Supplementry video 6.mp4
- Supplementry video 7.mp4
